# Supplementary material for: Implications of ZnO Nanoparticles and S-Nitrosoglutathione on Nitric Oxide, Reactive Oxidative Species, Photosynthetic Pigments, and Ionomic Profile in Rice
Source: Antioxidants (Basel). 2023 Oct 17;12(10):1871. doi: 10.3390/antiox12101871 (PMC10604056; doi:10.3390/antiox12101871)
Supplement: Supplementary file 1 [file antioxidants-12-01871-s001.zip]

Archive with 1 entries (1 files):
- antioxidants-2647967-supplementary.pdf
